# Supplementary material for: Transdermal Drug Delivery in the Pig Skin
Source: Pharmaceutics. 2021 Nov 26;13(12):2016. doi: 10.3390/pharmaceutics13122016 (PMC8707795; doi:10.3390/pharmaceutics13122016)
Supplement: Supplementary file 1 [file pharmaceutics-13-02016-s001.zip]

Archive with 1 entries (1 files):
- pharmaceutics-1450167-supplementary.pdf
